# Supplementary material for: 3D Super-Resolution Imaging of PSD95 Reveals an Abundance of Diffuse Protein Supercomplexes in the Mouse Brain
Source: ACS Chem Neurosci. 2024 Dec 20;16(1):40–51. doi: 10.1021/acschemneuro.4c00684 (PMC11697326; doi:10.1021/acschemneuro.4c00684)
Supplement: Supplementary file 2 — cn4c00684_si_003.zip [file cn4c00684_si_003.zip]

Archive with 3 entries (3 files):
- SI_Movies 1.MOV
- SI_Movies 2.mov
- SI_Movies 3.mov
